# Supplementary material for: Joint Metabolomics and Transcriptomics Reveal Rewired Glycerophospholipid and Arginine Metabolism as Components of BRCA1-Induced Metabolic Reprogramming in Breast Cancer Cells
Source: Metabolites. 2025 Aug 7;15(8):534. doi: 10.3390/metabo15080534 (PMC12388146; doi:10.3390/metabo15080534)
Supplement: Supplementary file 1 [file metabolites-15-00534-s001.zip]

Archive with 1 entries (1 files):
- metabolites-3778644 Supplementary.pdf
